# Supplementary material for: Structural basis for DNA recognition by a viral genome-packaging machine
Source: Proc Natl Acad Sci U S A. 2024 Aug 8;121(33):e2406138121. doi: 10.1073/pnas.2406138121 (PMC11331095; doi:10.1073/pnas.2406138121)
Supplement: Supplementary file 2 — Dataset S01 (XLSX) [file pnas.2406138121.sd01.xlsx]

## Sheet: cos 31-100 - WT
cos 31-100 DNA- WT small terminase
run 1	Dose	Response
	2.44141e-10	792.547
	4.88281e-10	791.515
	9.76563e-10	791.05
	1.9531e-09	790.627
	3.90625e-09	791.467					Fit Residuals WT cos 31-100 DNA
	7.8125e-09	792.645
	1.5625e-08	792.676
	3.125e-08	793.431
	6.25e-08	794.865
	1.25e-07	797.409
	2.5e-07	800.547
	5e-07	805.119
	1e-06	814.111
	2e-06	823.09
	4e-06	832.978
	8e-06	845.142
run 2	Dose	Response
	2.44141e-10	795.232
	4.88281e-10	794.995
	9.76563e-10	795.165
	1.9531e-09	794.389
	3.90625e-09	795.463
	7.8125e-09	794.469
	1.5625e-08	795.071
	3.125e-08	796.164
	6.25e-08	797.158
	1.25e-07	799.056
	2.5e-07	803.603
	5e-07	808.536
	1e-06	817.15
	2e-06	828.792
	4e-06	838.976
	8e-06	849.329
run 3	Dose	Response
	2.44141e-10	799.049
	4.88281e-10	797.415
	9.76563e-10	797.936
	1.9531e-09	797.77
	3.90625e-09	798.532
	7.8125e-09	800.635
	1.5625e-08	800.324
	3.125e-08	799.009
	6.25e-08	802.671
	1.25e-07	803.007
	2.5e-07	806.445
	5e-07	811.233
	1e-06	817.574
	2e-06	829.145
	4e-06	838.089
	8e-06	848.39

## Sheet: cos-20-80 - WT
cos -20-80 DNA -WT small terminase
run1	Dose	Response
	2.44141e-10	849.517
	4.88281e-10	848.848
	9.76563e-10	849.846
	1.95313e-09	849.774					Fit Residuals WT cos -20-80 DNA
	3.90625e-09	849.457
	7.8125e-09	850.725
	1.5625e-08	850.886
	3.125e-08	853.808
	6.25e-08	855.993
	1.25e-07	862.913
	2.5e-07	871.115
	5e-07	881.314
	1e-06	890.699
	2e-06	898.28
	4e-06	901.315
	8e-06	905.993
run2	Dose	Response
	2.44141e-10	848.781
	4.88281e-10	849.206
	9.76563e-10	848.581
	1.95312e-09	848.444
	3.90625e-09	849.413
	7.8125e-09	849.443
	1.5625e-08	850.648
	3.125e-08	850.769
	6.25e-08	853.367
	1.25e-07	857.2
	2.5e-07	864.057
	5e-07	873.848
	1e-06	884.196
	2e-06	891.794
	4e-06	897.332
	8e-06	901.307
run3	Dose	Response
	2.44141e-10	849.123
	4.88281e-10	849.841
	9.76563e-10	850.27
	1.95313e-09	849.363
	3.90625e-09	849.999
	7.8125e-09	850.144
	1.5625e-08	850.718
	3.125e-08	852.468
	6.25e-08	855.937
	1.25e-07	863.793
	2.5e-07	870.987
	5e-07	881.309
	1e-06	892.047
	2e-06	897.701
	4e-06	902.658
	8e-06	905.126
run4	Dose	Response
	4.88281e-10	847.45
	9.76563e-10	847.563
	1.95312e-09	847.238
	3.90625e-09	847.478
	7.8125e-09	847.007
	1.5625e-08	847.886
	3.125e-08	849.534
	6.25e-08	851.746
	1.25e-07	854.683
	2.5e-07	862.708
	5e-07	869.902
	1e-06	880.571
	2e-06	889.441
	4e-06	895.831
	8e-06	899.4
	1.6e-05	897.941

## Sheet: cos-20-80 - K4A R5A R7A mutant
cos-20 80 DNA -K4A R5A R7A mutant
run1	Dose	Response
	2.44141e-10	851.332
	4.88281e-10	851.395
	9.76563e-10	851.018
	1.95313e-09	850.6
	3.90625e-09	850.92
	7.8125e-09	848.885
	1.5625e-08	850.793
	3.125e-08	851.131
	6.25e-08	853.413
	1.25e-07	855.573
	2.5e-07	860.414
	5e-07	867.561
	1e-06	877.732
	2e-06	887.963
	4e-06	894.17
	8e-06	898.69
run2	Dose	Response
	2.44141e-10	843.694
	4.88281e-10	843.483
	9.76563e-10	842.591
	1.95313e-09	842.162
	3.90625e-09	842.921
	7.8125e-09	843.722
	1.5625e-08	843.941
	3.125e-08	844.353
	6.25e-08	844.336
	1.25e-07	848.397
	2.5e-07	848.059
	5e-07	856.756
	1e-06	864.113
	2e-06	871.556
	4e-06	879.937
	8e-06	885.183
run3	Dose	Response
	2.44141e-10	847.246
	4.88281e-10	846.027
	9.76563e-10	845.277
	1.95313e-09	846.636
	3.90625e-09	845.641
	7.8125e-09	847.538
	1.5625e-08	846.506
	3.125e-08	848.603
	6.25e-08	850.705
	1.25e-07	856.151
	2.5e-07	862.016
	5e-07	871.193
	1e-06	879.873
	2e-06	886.197
	4e-06	890.962
	8e-06	894.335
run4	2.44141e-10	849.986
	4.88281e-10	849.46
	9.76563e-10	849.118
	1.95313e-09	849.208
	3.90625e-09	849.461
	7.8125e-09	848.946
	1.5625e-08	850.278
	3.125e-08	851.101
	6.25e-08	853.282
	1.25e-07	856.581
	2.5e-07	862.794
	5e-07	869.755
	1e-06	878.825
	2e-06	887.11
	4e-06	894.57
	8e-06	896.733
run5	Dose	Response
	2.44141e-10	849.766
	4.88281e-10	849.118
	9.76563e-10	848.652
	1.95313e-09	848.657
	3.90625e-09	847.909
	7.8125e-09	848.099
	1.5625e-08	848.525
	3.125e-08	850.638
	6.25e-08	852.112
	1.25e-07	853.766
	2.5e-07	859.202
	5e-07	867.253
	1e-06	875.804
	2e-06	884.651
	4e-06	890.542
	8e-06	893.528
run6	Dose	Response
	2.44141e-10	846.826
	4.88281e-10	846.868
	9.76563e-10	846.691
	1.95313e-09	847.204
	3.90625e-09	846.899
	7.8125e-09	847.501
	1.5625e-08	847.785
	3.125e-08	848.762
	6.25e-08	850.367
	1.25e-07	853.722
	2.5e-07	859.193
	5e-07	864.537
	1e-06	872.363
	2e-06	881.229
	4e-06	887.026
	8e-06	890.7

## Sheet: cos-20-80 - R107A mutant
cos-20-80 DNA -R107A mutant
run1	Dose	Response
	2.44141e-10	848.253
	4.88281e-10	848.605
	9.76563e-10	848.867
	1.95312e-09	848.804
	3.90625e-09	848.132
	7.8125e-09	849.139
	1.5625e-08	848.778
	3.125e-08	848.87
	6.25e-08	848.689
	1.25e-07	848.918
	2.5e-07	849.847
	5e-07	850.759
	1e-06	850.823
	2e-06	853.42
	4e-06	855.155
	8e-06	856.768
run2	Dose	Response
	2.44141e-10	848.289
	4.88281e-10	848.777
	9.76563e-10	848.268
	1.95313e-09	848.302
	3.90625e-09	848.476
	7.8125e-09	848.161
	1.5625e-08	848.054
	3.125e-08	848.532
	6.25e-08	848.907
	1.25e-07	848.788
	2.5e-07	856.468
	5e-07	851.942
	1e-06	857.509
	2e-06	857.748
	4e-06	858.047
	8e-06	859.89
run3	Dose	Response
	2.44141e-10	847.446
	4.88281e-10	847.799
	9.76563e-10	848.006
	1.95313e-09	846.597
	3.90625e-09	847.072
	7.8125e-09	847.918
	1.5625e-08	848.352
	3.125e-08	847.539
	6.25e-08	846.986
	1.25e-07	848.831
	2.5e-07	851.374
	5e-07	851.04
	1e-06	853.994
	2e-06	856.8
	4e-06	857.509
	8e-06	857.653
